# Supplementary material for: Benefits of additional cycles of bortezomib/thalidomide/dexamethasone (VTD) induction therapy compared to four cycles of VTD for newly diagnosed multiple myeloma
Source: Bone Marrow Transplant. 2019 Jul 29;54(12):2051–9. doi: 10.1038/s41409-019-0629-7 (PMC9763096; doi:10.1038/s41409-019-0629-7)
Supplement: Supplementary file 1 — Table S1. The probability of achieving higher quality of response by Revised International Staging System [file 41409_2019_629_MOESM1_ESM.xlsx]

## Sheet: Sheet1
Supplementary Table 1.
The probability of achieving higher quality of response by Revised International Staging System
	At 4 cycles	At 6 cycles
	Response	PR	VGPR	CR
All	PR	20 (32.8)	7(11.5)	6 (9.8)
	VGPR	0	15 (24.6)	7 (11.5)
	CR	0	0	6 (9.8)
R-ISS I or II	PR	5 (10.0)	7 (14.0)	16 (32.0)
	VGPR	0	12 (24.0)	6 (12.0)
	CR	0	0	4 (8.0)
R-ISS III	PR	4 (36.4)	0	1 (9.1)
	VGPR	0	3 (27.3)	1 (9.1)
	CR	0	0	2 (18.2)
Abbreviations: VTD4 indicates 4 cycles of bortezomib, thalidomide, and dexamethasone.
And VTD6 indicates 6 cycles of bortezomib, thalidomide, and dexamethasone; CR, complete response
; VGPR, very good partial response; PR, partial response; R-ISS, Revised International Scoring System
