# Supplementary material for: Benefits of additional cycles of bortezomib/thalidomide/dexamethasone (VTD) induction therapy compared to four cycles of VTD for newly diagnosed multiple myeloma
Source: Bone Marrow Transplant. 2019 Jul 29;54(12):2051–9. doi: 10.1038/s41409-019-0629-7 (PMC9763096; doi:10.1038/s41409-019-0629-7)
Supplement: Supplementary file 2 — Table S2. Factors affecting on progression-free survival for patients who remained partial response after 4 cycles of VTD induction therapy [file 41409_2019_629_MOESM2_ESM.xlsx]

## Sheet: Sheet1
Supplementary Table 2. Factors affecting on progression-free survival for patients who
remained partial response after 4 cycles of VTD induction therapy
	Univariate analysis		Multivariate analysis
N=59	HR (95% CI)	P	HR (95% CI)	P
Age	0.93 (0.86-0.99)	0.034	0.89 (0.81-0.97)	0.006
R-ISS III	5.44 (1.47-20.19)	0.008	4.16 (1.10-15.72)	0.036
β₂ Microglobulin ≥ 5.5 mg/L	1.12 (0.99-1.26)	0.065	-	-
LDH > normal	2.24 (0.74-6.78)	0.155	-	-
FISH t(4;14)	0.80 (0.19-3.50)	0.769	-	-
VTD6 vs VTD4	0.35 (0.14-0.90)	0.028	0.29 (0.11-0.80)	0.016
Abbreviations: HR, Hazard Ratio; CI, confidence interval; R-ISS, Revised International Scoring System;
LDH, lactate dehydrogenase; FISH, fluorescence in situ hybridization; VTD4 indicates 4 cycles
of bortezomib, thalidomide, and dexamethasone. And VTD6 indicates 6 cycles of
bortezomib, thalidomide, and dexamethasone
