# Supplementary material for: Benefits of additional cycles of bortezomib/thalidomide/dexamethasone (VTD) induction therapy compared to four cycles of VTD for newly diagnosed multiple myeloma
Source: Bone Marrow Transplant. 2019 Jul 29;54(12):2051–9. doi: 10.1038/s41409-019-0629-7 (PMC9763096; doi:10.1038/s41409-019-0629-7)
Supplement: Supplementary file 3 — Table S3. Factors affecting on progression free survival for patients with stage I/II by Revised-International Staging System [file 41409_2019_629_MOESM3_ESM.xlsx]

## Sheet: Sheet1
Supplementary Table 3. Factors affecting on progression free survival for patients with
stage I/II by Revised-International Staging System
	Univariate analysis		Multivariate analysis
N=148	HR (95% CI)	P	HR (95% CI)	P
Age	-	0.198	-	-
R-ISS stage II vs stage I	-	0.169	-	-
β₂ Microglobulin ≥ 5.5 mg/L	-	0.179	-	-
LDH > normal	-	0.277	-	-
FISH t(4;14)	2.52 (0.96-6.64)	0.061	2.84 (1.08-7.50)	0.035
VTD6 vs VTD4	0.39 (0.15-1.01)	0.053	0.36 (0.14-0.95)	0.039
Abbreviations: HR, Hazard Ratio; CI, confidence interval; R-ISS, Revised International Scoring System;
; LDH, lactate dehydrogenase; FISH, fluorescence in situ hybridization; VTD4 indicates four cycles
of bortezomib, thalidomide, and dexamethasone; VTD6 indicates six cycles of bortezomib,
thalidomide, and dexamethasone
